# Supplementary material for: Marker-Based Estimation of Genetic Parameters in Genomics
Source: PLoS One. 2014 Jul 15;9(7):e102715. doi: 10.1371/journal.pone.0102715 (PMC4099369; doi:10.1371/journal.pone.0102715)
Supplement: Program S1 — R code for step-by-step description of simulating positions and effects of causal markers. (R) [file pone.0102715.s003.r]

###########################################################################################################
# A demonstration to calculate the position IDs and effects of casual markers used in our simulation
# 
# The procedure of sampling position IDs and effects of causal markers includes three steps: 
# [1] Line 58, sampling the position IDs of causal markers using the sample/r function without replacement
# [2] Line 61, sampling the effects from a standard normal distribution N(0, 1)
# [3] Line 64, standardizing the effects to ensure that the expectation of 
#              the cumulative genetic variance across all causal makers (vg) is 0.5.
###########################################################################################################

demo <-function(nind=200, nmark=1000, nqtl=round(nmark*0.1), seed.genotype=0, seed.effect=1, h2=0.2, auto.r=0.95, genotype.p=c(0.25, 0.5, 0.25)) {
  #Sampling data from the AR1 model
  #nind: populaton size
  #nmark: number of markers
  #nqtl: number of causal markers, by default 10% of markers are relevant
  #seed.genotype: A random seed to be used to sample genotypes
  #seed.effect:   A random seed to be used to sample effect sizes and the positions
  #genotype.p: The proportions of three genotypes, by default the population is 0.25 AA (1) + 0.5 AB (2) + 0.25 BB (3)
  #auto.r: The genetic correlation between nearest neighbors in the first-order auto-regressive model (AR1), the default value is 0.95.  
  
  
  get.g<-function(nind=500, nmark=1000, r=0.95, p=c(0.25, 0.5, 0.25), seed=0) {
    #generate genotypes with the AR1 model
    
    first.geno<-function(n=100) {
      p=seq(1e-8, 1-1e-8, length.out=n)
      q=qnorm(p)
      q[1]=2*q[2]-q[3]
      q[n]=2*q[n-1]-q[n-2]
      q
    }
    
    set.seed(seed);
    mat=matrix(rnorm(nind*nmark), nrow=nind)
    mat[1,]=sample(first.geno(nmark), size=nmark, replace=F)
    for (k in 2:nind) mat[k,]=r*mat[k-1,]+sqrt(1-r^2)*mat[k,]
    
    gen=matrix(rep(NROW(p), nind*nmark), nrow=nind)
    
    q = c(-Inf, qnorm(cumsum(p)))
    for (k in 1:(NROW(p)-1)) {
      idx=which((mat>q[k])&(mat <= q[k+1]))
      gen[idx]=k
    }
    list(x=gen, nind=nind, nmark=nmark, auto.r=r, seed=seed)
  }
    
  get.eff.uvar<-function(nmark, nqtl, seed=1) {
    #Sample the effect sizes and the IDs for causal markers
    
    #set seed for random number generators
    set.seed(seed)
    
    #take the number of causal SNPs
    nq=min(nmark, nqtl)
    
#[1] sample the IDs for the nq causal markers 
    qtl.id=sort(sample(1:nmark, size=nq))
    
#[2] sample the effects for the nq causal markers 
    alst=rnorm(nq)
    
#[3] standardize the effects
    alst=alst/sqrt(nq)/sd(alst)
    
    # Return a list, which contains: 1) the IDs (qtl.id) and 2) the effect sizes (a) of causal SNPs,
    # and 3) the seed number (seed) for random number generators
    list(qtl.id=qtl.id,
         a=as.matrix(alst),
         seed=seed)
  }
  
  #call the get.eff.uvar function to sample the position IDs and effects of causal markers
  effect=get.eff.uvar(nmark=nmark, nqtl=nqtl, seed=seed.effect);
  
  #sample genotypes
  gen=get.g(nind=nind, nmark=nmark, r=auto.r, p=genotype.p, seed=seed.genotype)
  
  #calculate the genotypic values for each individual
  phe=(gen$x[, effect$qtl.id]-2)%*%effect$a
  
  #calculate the theoretical residual variance based on heritability
  ve=(1-h2)/h2*0.5
  
  #sample residuals
  ye=rnorm(n=nind, 0, sqrt(ve))
  
  #calculate empirical phenotypic and genotypic variances
  vg=var(phe)
  ve=var(ye)
  
  # return the simulation results
  list(x=gen$x,                        #Genotype matrix <n x m> coded as AA=1, AB=2, and BB=3;
       y=phe+ye,                       #Phenotype vector <n x 1>
       setting=list(
         nind=nind,                    #The number of individuals in the simulation population
         nmark=nmark,                  #The number of markers in the population
         seed.genotype=seed.genotype,  #The random seed was used to generate the genotype matrix
         seed.effect=seed.effect,      #The random seed was used to generate the IDs and effects for the causal markers
         auto.r=auto.r                 #The genetic correlation between nearest neighbors in the AR1 model
       ),
       yg=phe,                         #The genotypic values/breeding values for the simulation population
       qtl.id=effect$qtl.id,           #The position IDs of causal markers 
       qtl.effect=c(effect$a),         #The effects of causal markers
       vg=c(vg),                       #The empirical genetic variance
       ve=ve,                          #The empirical residual variance
       h2=c(vg/(ve+vg)))               #The empirical heritability
}

# Run the demo program to generate simulation data
dat=demo(nind=1000, nmark=2000, seed.genotype=0, h2=0.5, auto.r=0.95)

# Show the structure of the simulation data
str(dat)

#Show the positions and effects of causal markers in the simulation data
plot(x=dat$qtl.id, y=dat$qtl.effect, xlim=c(1, dat$setting$nmark), type="h", xlab="Marker", ylab="Effect")
abline(h=0)
